# Supplementary material for: Limited predictive value of the gut microbiome and metabolome for response to biological therapy in inflammatory bowel disease
Source: Gut Microbes. 2024 Aug 21;16(1):2391505. doi: 10.1080/19490976.2024.2391505 (PMC11340771; doi:10.1080/19490976.2024.2391505)
Supplement: Supplemental Material [file KGMI_A_2391505_SM9408.zip]

Archive with 2 entries (2 files):
- Supplemental Tables.xlsx
- Supplementary figure S1.docx
