# Supplementary material for: Limited predictive value of the gut microbiome and metabolome for response to biological therapy in inflammatory bowel disease
Source: Gut Microbes. 2024 Aug 21;16(1):2391505. doi: 10.1080/19490976.2024.2391505 (PMC11340771; doi:10.1080/19490976.2024.2391505)
Supplement: Supplemental Material [file KGMI_A_2391505_SM9408.zip › Supplemental Tables.xlsx]

## Sheet: Table S1 metabolite clusters
Metabolite Cluster 1	Metabolite Cluster 2	Metabolite Cluster 3	Metabolite Cluster 4	Metabolite Cluster 5	Metabolite Cluster 6	Metabolite Cluster 7	Metabolite Cluster 8	Metabolite Cluster 9	Metabolite Cluster 10
3-methylglutarate/2-methylglutarate	palmitoleoylcarnitine (C16:1)*	1-(1-enyl-palmitoyl)-GPE (P-16:0)*	N-acetylmethionine	palmitoyl ethanolamide	palmitoyl ethanolamide	enterolactone sulfate	2,6-dihydroxybenzoic acid	3-phenylpropionate (hydrocinnamate)	trans-urocanate
pterin	N-lactoyl valine	betaine	cystathionine	oleoyl ethanolamide	oleoyl ethanolamide	xanthurenate	nicotinate ribonucleoside	isobutyrylglycine	formiminoglutamate
N-methylalanine	alpha-hydroxyisocaproate	2-stearoyl-GPE (18:0)*	1-stearoyl-GPI (18:0)	margaroyl ethanolamide*	margaroyl ethanolamide*	kynurenate	salicylate	valerylglycine	glycylisoleucine
N-palmitoyl-phytosphingosine (t18:0/16:0)	creatine	1-(1-enyl-stearoyl)-GPE (P-18:0)*	arachidonate (20:4n6)	5-methylthioadenosine (MTA)	5-methylthioadenosine (MTA)	paraxanthine	gamma-aminobutyrate (GABA)	N-carbamoylaspartate	cis-urocanate
3-carboxyadipate	O-sulfo-tyrosine	N-acetylserine	allantoin	stearoyl ethanolamide	stearoyl ethanolamide	2,3-dihydroxyisovalerate	nicotianamine	pentadecanoate (15:0)
methylsuccinate	guanidinoacetate	gamma-glutamyl-epsilon-lysine	prolylproline	ursocholate	ursocholate	maltose		uracil
adipate (C6-DC)	myristoylcarnitine (C14)	1-(1-enyl-oleoyl)-GPE (P-18:1)*	gamma-glutamylglutamate	12-dehydrocholate	12-dehydrocholate	threonate		N-formylphenylalanine
2,3-dimethylsuccinate	cholate	glycerophosphoethanolamine	1-stearoyl-GPS (18:0)*	carboxymethylarginine	carboxymethylarginine	theophylline		carboxysuccinate
enterolactone	7-ketolithocholate	kynurenine	cystine	isoursodeoxycholate	isoursodeoxycholate	nicotinamide		urate
dehydrolithocholate	1-stearoyl-GPE (18:0)	2R,3R-dihydroxybutyrate	gamma-glutamylphenylalanine	ursodeoxycholate	ursodeoxycholate	sarcosine		3-ketosphinganine
carotene diol (1)	gulonate*	sphingomyelin (d18:2/16:0, d18:1/16:1)*	N-acetylleucine	isoursodeoxycholate sulfate (1)	isoursodeoxycholate sulfate (1)			N-stearoyl-sphinganine (d18:0/18:0)*
gamma-tocopherol/beta-tocopherol	2-hydroxy-3-methylvalerate	taurine	N-monomethylarginine	3-hydroxymargaroylglycine	3-hydroxymargaroylglycine			isovalerylglycine
riboflavin (vitamin B2)	7-ketodeoxycholate	sphingomyelin (d18:1/22:1, d18:2/22:0, d16:1/24:1)*	N-acetylmethionine sulfoxide	4-hydroxyphenylacetate	4-hydroxyphenylacetate			methionine sulfoxide
pyridoxamine	putrescine	beta-alanine	N-acetylalanine	valerylphenylalanine	valerylphenylalanine			mannose
sebacate (C10-DC)	creatinine	1-palmitoyl-2-stearoyl-GPC (16:0/18:0)	N-formylmethionine	imidazole propionate	imidazole propionate			malate
N,N-dimethyl-5-aminovalerate	pentose acid*	thioproline	2-hydroxybutyrate/2-hydroxyisobutyrate	N-isobutyryl-phenylalanine	N-isobutyryl-phenylalanine			2-hydroxyoleate
vitamin D3 sulfate	N6,N6,N6-trimethyllysine	ornithine	cysteinylglycine		(base) iwan@Iwans-MacBook-Pro drug_response % rm cluster_1			2-iminopiperidine
hexadecanedioate (C16-DC)	N,N-dimethyl-pro-pro	hypotaurine	histidine		(base) iwan@Iwans-MacBook-Pro drug_response % nano cluster_1			5,6-dihydrouridine
1-methyl-5-imidazoleacetate	N,N,N-trimethyl-alanylproline betaine (TMAP)	N-acetylthreonine	N-acetylphenylalanine		(base) iwan@Iwans-MacBook-Pro drug_response % cat cluster_1| sed 's/\[1\]//g' | sed 's/\"//g' | sed 's/^ //g'			acetylcholine
4-cholesten-3-one	1-stearoyl-GPC (18:0)	N-acetylglycine	1-palmitoyl-GPI (16:0)		(12 or 13)-methylmyristate (a15:0 or i15:0)			5-oxoproline
undecanedioate (C11-DC)	linoleoylcarnitine (C18:2)*	palmitoyl sphingomyelin (d18:1/16:0)	1-palmitoyl-GPS (16:0)*		anthranilate
N-methylglutamate	linolenoyl ethanolamide	behenoyl sphingomyelin (d18:1/22:0)*	N6-methyllysine		linoleoyl-linoleoyl-glycerol (18:2/18:2) [2]*
dodecanedioate (C12-DC)	3-hydroxypalmitoylcarnitine	lignoceroyl sphingomyelin (d18:1/24:0)	lactate		linoleoyl-linolenoyl-glycerol (18:2/18:3) *
carotene diol (2)	dimethylarginine (SDMA + ADMA)	tyrosylglycine	N-propionylmethionine		linoleoyl-linolenoyl-glycerol (18:2/18:3) [2]*
N,N-dimethylalanine	ribonate	5-aminovalerate	lactosyl-N-nervonoyl-sphingosine (d18:1/24:1)*		1,2-dilinoleoyl-galactosylglycerol (18:2/18:2)*
suberate (C8-DC)	palmitoylcarnitine (C16)	sphingomyelin (d18:1/20:0, d16:1/22:0)*	cysteine s-sulfate		linoleoyl-linoleoyl-glycerol (18:2/18:2) *
12-ketolithocholate	agmatine	mannonate*	gamma-glutamyltyrosine		1-linoleoyl-2-linolenoyl-digalactosylglycerol (18:2/18:3)*
3-dehydrodeoxycholate	2-palmitoyl-GPC (16:0)*	stearoyl sphingomyelin (d18:1/18:0)	lactosyl-N-palmitoyl-sphingosine (d18:1/16:0)		3-amino-2-piperidone
pyridoxal	glutamine_degradant*	sphingomyelin (d18:1/14:0, d16:1/16:0)*	N6,N6-dimethyllysine		1,2-dilinoleoyl-digalactosylglycerol (18:2/18:2)*
nicotinate	S-carboxymethyl-cysteine	3-ureidopropionate	sphingomyelin (d18:0/18:0, d19:0/17:0)*		3,5-dihydroxyphenylpropionate
serotonin	acetylagmatine	valylglutamine	docosahexaenoate (DHA; 22:6n3)		cytosine
p-aminobenzoate (PABA)	palmitoylcholine	leucylglutamine*	docosapentaenoate (n3 DPA; 22:5n3)		glycerate
lignoceroyl ethanolamide (24:0)*	glycerophosphorylcholine (GPC)	choline	N-acetylisoleucine		3-hydroxydodecanedioate*
N-methylproline	alpha-hydroxyisovalerate	1-myristoyl-2-palmitoyl-GPC (14:0/16:0)	alpha-glutamylglutamate		oleoyl-linoleoyl-glycerol (18:1/18:2) [2]
lithocholate	fructosyllysine	1-stearoyl-2-oleoyl-GPC (18:0/18:1)	N-butyryl-phenylalanine		1-palmitoyl-2-linoleoyl-digalactosylglycerol (16:0/18:2)*
N-carbamoylalanine	1-methylhistidine	3-ureidoisobutyrate	behenoyl dihydrosphingomyelin (d18:0/22:0)*		diacylglycerol (16:1/18:2 [2], 16:0/18:3 )*
N-methylleucine	lyxonate	2-keto-3-deoxy-gluconate	N-acetylvaline		3-sulfo-alanine
N,N,N-trimethyl-5-aminovalerate	1-linoleoyl-GPE (18:2)*	phenylalanylglycine	leucylglycine		arachidoyl ethanolamide (20:0)*
stigmastadienone	linoleoyl ethanolamide	sphingomyelin (d17:1/16:0, d18:1/15:0, d16:1/17:0)*	palmitoyl dihydrosphingomyelin (d18:0/16:0)*		1-linoleoyl-2-linolenoyl-galactosylglycerol (18:2/18:3)*
3-hydroxysuberate	imidazole lactate	trimethylamine N-oxide	gamma-glutamylglutamine		gentisate
phenylacetate	3-hydroxyoleoylcarnitine	phenylalanylalanine	glycosyl-N-(2-hydroxynervonoyl)-sphingosine (d18:1/24:1(2OH))*		palmitoyl-linoleoyl-glycerol (16:0/18:2) *
N-methylpipecolate	apigenin	2-piperidinone	1-stearoyl-GPG (18:0)		oleoyl-oleoyl-glycerol (18:1/18:1) [2]*
cholesterol sulfate	naringenin	acetylcarnitine (C2)	dihomo-linolenate (20:3n3 or n6)		homocitrulline
pimelate (C7-DC)	phenethylamine	N-butyryl-leucine	(S)-3-hydroxybutyrylcarnitine		oleoyl-linoleoyl-glycerol (18:1/18:2)
N-acetylcysteine	1-oleoyl-GPC (18:1)	tryptophylglycine	proline		palmitoyl-linoleoyl-glycerol (16:0/18:2) [2]*
dimethylmalonic acid	phenyllactate (PLA)	3-aminoisobutyrate	glycylproline		dopamine
2-oxindole-3-acetate	pantoate	1-palmitoyl-2-oleoyl-GPC (16:0/18:1)	bilirubin degradation product, C17H18N2O4 (3)**		undecanoate (11:0)
diethanolamine	S-methylcysteine	N-butyryl-isoleucine	adrenate (22:4n6)		2-pyrrolidinone
carboxyethyl-GABA	tyramine	sphingomyelin (d18:1/24:1, d18:2/24:0)*	N6-acetyllysine		erythronate*
azelate (C9-DC)	cadaverine	1-palmitoyl-2-palmitoleoyl-GPC (16:0/16:1)*	N-lactoyl leucine		10-hydroxystearate
5-hydroxypicolinic acid	hyocholate		pyroglutamylvaline		tricarballylate
alpha-tocopherol	1-palmitoyl-GPC (16:0)		glycosyl-N-palmitoyl-sphingosine (d18:1/16:0)		glycerol
valerate (5:0)	hydroxy-N6,N6,N6-trimethyllysine*		phenol sulfate		12,13-DiHOME
indolin-2-one	sucrose		gamma-glutamylisoleucine*
oleanolate	taurocholate		prolylglycine
N-pentadecanoyl-sphingosine (d18:1/15:0)*	1-palmitoylglycerol (16:0)
beta-cryptoxanthin	phytosphingosine
glutarate (C5-DC)	2-hydroxy-4-(methylthio)butanoic acid
sphinganine	oleoylcarnitine (C18:1)
pheophytin A	bilirubin degradation product, C16H18N2O5 (2)**
linolenoyl-linolenoyl-glycerol (18:3/18:3) *	1-palmitoyl-GPE (16:0)
behenoyl ethanolamide (22:0)*	eicosapentaenoate (EPA; 20:5n3)
pipecolate	cytidine 5'-monophosphate (5'-CMP)
levulinate (4-oxovalerate)	indolelactate
indoleacetate	uridine
delta-tocopherol	1-oleoyl-GPE (18:1)
isohyodeoxycholate	glucuronate
tridecanedioate (C13-DC)	2-oleoylglycerol (18:1)
flavin mononucleotide (FMN)	taurocholenate sulfate*
5-hydroxymethylfurfural	succinate
thiamin (vitamin B1)	N(1)-acetylspermine
2-oxo-1-pyrrolidinepropionate	2,3-dihydroxy-2-methylbutyrate
hydroxymethylpyrimidine	5-hydroxylysine
carboxymethylproline	tryptamine
N2-acetyllysine	glycocholenate sulfate*
4-imidazoleacetate	1-oleoylglycerol (18:1)
tetradecanedioate (C14-DC)	2-linoleoylglycerol (18:2)
2-aminoadipate	malonylcarnitine
ethylmalonate	lactobionate
hypoxanthine	N-acetylputrescine
2-hydroxynervonate*	gamma-glutamylhistidine
picolinate	N1,N12-diacetylspermine
diglycerol	N-acetyl-isoputreanine
3-hydroxymargarate	(3'-5')-adenylyladenosine*
p-cresol sulfate	androsterone sulfate
methylmalonate (MMA)	galactonate
1-methyl-4-imidazoleacetate
1-deoxysphinganine (m18:0)
glycerophosphoglycerol
2'-O-methylcytidine
6-oxopiperidine-2-carboxylate
N6-methyladenosine
7-ketocholesterol
1-methylguanidine
indolepropionate
3-(3-hydroxyphenyl)propionate
5-(2-hydroxyethyl)-4-methylthiazole
pantetheine
heptenedioate (C7:1-DC)*
N-acetylmuramate
eicosanoylsphingosine (d20:1)*
3-formylindole
2-hydroxydecanoate
gamma-tocotrienol
hexadecasphinganine (d16:0)*
N-acetylasparagine
S-1-pyrroline-5-carboxylate
N-acetylarginine
alpha-tocotrienol
branched chain 14:0 dicarboxylic acid**
2-hydroxylaurate
N-acetylglutamine
N-alpha-acetylornithine
ectoine
N-butyryl-lysine
androstenediol (3alpha, 17alpha) monosulfate (2)
pantothenate
4-ureidobutyrate
glycyrrhetinate
1-methyl-beta-carboline-3-carboxylic acid
4-hydroxycinnamate
heptanoate (7:0)
caproate (6:0)
solanidine
N-carboxymethylalanine
2-hydroxypalmitate
lanosterol
cyclo(gly-pro)
pyridoxate
1,3,7-trimethylurate
butyrate/isobutyrate (4:0)
5-acetylamino-6-amino-3-methyluracil
cytidine
carotene diol (3)
acisoga
nicotinamide riboside
N-methyl-GABA
1-palmitoyl-2-linoleoyl-galactosylglycerol (16:0/18:2)*
isovalerate (i5:0)
dodecenedioate (C12:1-DC)*
benzoate
beta-hydroxyisovalerate
2-hydroxystearate
4-chlorobenzoic acid
3-hydroxysebacate
25-hydroxycholesterol sulfate
pelargonate (9:0)
3-hydroxyoleate*
methylurea
fucose
2-aminophenol
glutamate, gamma-methyl ester
N-acetylglutamate
xanthine
p-hydroxybenzaldehyde
3,4-dihydroxybenzoate
isocaproate (i6:0)
1-methylnicotinamide

## Sheet: Table S2 microbiome clusters
Microbiome Cluster 1	Microbiome Cluster 2	Microbiome Cluster 3	Microbiome Cluster 4	Microbiome Cluster 5	Microbiome Cluster 6	Microbiome Cluster 7
k__Bacteria.p__Actinobacteria.c__Actinomycetia.o__Bifidobacteriales.f__Bifidobacteriaceae.g__Bifidobacterium.s__Bifidobacterium_adolescentis	k__Bacteria.p__Actinobacteria.c__Actinomycetia.o__Bifidobacteriales.f__Bifidobacteriaceae.g__Bifidobacterium.s__Bifidobacterium_longum	k__Bacteria.p__Actinobacteria.c__Coriobacteriia.o__Coriobacteriales.f__Coriobacteriaceae.g__Collinsella.s__Collinsella_SGB14861	k__Bacteria.p__Actinobacteria.c__Coriobacteriia.o__Coriobacteriales.f__Coriobacteriaceae.g__Collinsella.s__Collinsella_aerofaciens	k__Bacteria.p__Bacteroidetes.c__Bacteroidia.o__Bacteroidales.f__Bacteroidaceae.g__Bacteroides.s__Bacteroides_caccae	k__Bacteria.p__Bacteroidetes.c__Bacteroidia.o__Bacteroidales.f__Bacteroidaceae.g__Bacteroides.s__Bacteroides_eggerthii	k__Bacteria.p__Bacteroidetes.c__Bacteroidia.o__Bacteroidales.f__Bacteroidaceae.g__Phocaeicola.s__Phocaeicola_dorei
k__Bacteria.p__Actinobacteria.c__Actinomycetia.o__Bifidobacteriales.f__Bifidobacteriaceae.g__Bifidobacterium.s__Bifidobacterium_bifidum	k__Bacteria.p__Bacteroidetes.c__Bacteroidia.o__Bacteroidales.f__Bacteroidaceae.g__Bacteroides.s__Bacteroides_fragilis	k__Bacteria.p__Bacteroidetes.c__Bacteroidia.o__Bacteroidales.f__Bacteroidaceae.g__Bacteroides.s__Bacteroides_stercoris	k__Bacteria.p__Bacteroidetes.c__Bacteroidia.o__Bacteroidales.f__Odoribacteraceae.g__Odoribacter.s__Odoribacter_splanchnicus	k__Bacteria.p__Bacteroidetes.c__Bacteroidia.o__Bacteroidales.f__Bacteroidaceae.g__Bacteroides.s__Bacteroides_ovatus	k__Bacteria.p__Bacteroidetes.c__Bacteroidia.o__Bacteroidales.f__Bacteroidaceae.g__Bacteroides.s__Bacteroides_xylanisolvens	k__Bacteria.p__Bacteroidetes.c__Bacteroidia.o__Bacteroidales.f__Bacteroidaceae.g__Phocaeicola.s__Phocaeicola_vulgatus
k__Bacteria.p__Firmicutes.c__Negativicutes.o__Veillonellales.f__Veillonellaceae.g__Dialister.s__Dialister_invisus	k__Bacteria.p__Bacteroidetes.c__Bacteroidia.o__Bacteroidales.f__Bacteroidaceae.g__Bacteroides.s__Bacteroides_thetaiotaomicron	k__Bacteria.p__Firmicutes.c__Clostridia.o__Eubacteriales.f__Eubacteriales_unclassified.g__Eubacteriales_unclassified.s__Clostridiales_bacterium	k__Bacteria.p__Firmicutes.c__Clostridia.o__Eubacteriales.f__Oscillospiraceae.g__Dysosmobacter.s__Dysosmobacter_sp_BX15	k__Bacteria.p__Bacteroidetes.c__Bacteroidia.o__Bacteroidales.f__Bacteroidaceae.g__Bacteroides.s__Bacteroides_uniformis	k__Bacteria.p__Firmicutes.c__Clostridia.o__Clostridiales.f__Clostridiales_unclassified.g__Lawsonibacter.s__Lawsonibacter_asaccharolyticus	k__Bacteria.p__Bacteroidetes.c__Bacteroidia.o__Bacteroidales.f__Prevotellaceae.g__Prevotella.s__Prevotella_copri_clade_A
k__Bacteria.p__Proteobacteria.c__Betaproteobacteria.o__Burkholderiales.f__Sutterellaceae.g__Parasutterella.s__Parasutterella_excrementihominis	k__Bacteria.p__Firmicutes.c__Clostridia.o__Eubacteriales.f__Clostridiaceae.g__Clostridium.s__Clostridium_fessum	k__Bacteria.p__Firmicutes.c__Clostridia.o__Eubacteriales.f__Lachnospiraceae.g__Fusicatenibacter.s__Fusicatenibacter_saccharivorans	k__Bacteria.p__Firmicutes.c__Clostridia.o__Eubacteriales.f__Oscillospiraceae.g__Faecalibacterium.s__Faecalibacterium_prausnitzii	k__Bacteria.p__Bacteroidetes.c__Bacteroidia.o__Bacteroidales.f__Barnesiellaceae.g__Barnesiella.s__Barnesiella_intestinihominis	k__Bacteria.p__Firmicutes.c__Clostridia.o__Eubacteriales.f__Lachnospiraceae.g__Roseburia.s__Roseburia_faecis
k__Bacteria.p__Verrucomicrobia.c__Verrucomicrobiae.o__Verrucomicrobiales.f__Akkermansiaceae.g__Akkermansia.s__Akkermansia_muciniphila	k__Bacteria.p__Firmicutes.c__Clostridia.o__Eubacteriales.f__Clostridiaceae.g__Clostridium.s__Clostridium_sp_AF20_17LB	k__Bacteria.p__Firmicutes.c__Clostridia.o__Eubacteriales.f__Lachnospiraceae.g__Lacrimispora.s__Lacrimispora_saccharolytica	k__Bacteria.p__Firmicutes.c__Clostridia.o__Eubacteriales.f__Oscillospiraceae.g__Pseudoflavonifractor.s__Pseudoflavonifractor_sp_An184	k__Bacteria.p__Bacteroidetes.c__Bacteroidia.o__Bacteroidales.f__Rikenellaceae.g__Alistipes.s__Alistipes_communis	k__Bacteria.p__Firmicutes.c__Clostridia.o__Eubacteriales.f__Oscillospiraceae.g__Faecalibacterium.s__Faecalibacterium_SGB15346
	k__Bacteria.p__Firmicutes.c__Clostridia.o__Eubacteriales.f__Lachnospiraceae.g__Anaerotignum.s__Anaerotignum_faecicola	k__Bacteria.p__Firmicutes.c__Clostridia.o__Eubacteriales.f__Oscillospiraceae.g__Faecalibacterium.s__Faecalibacterium_SGB15315	k__Bacteria.p__Firmicutes.c__Clostridia.o__Eubacteriales.f__Oscillospiraceae.g__Vescimonas.s__Vescimonas_coprocola	k__Bacteria.p__Bacteroidetes.c__Bacteroidia.o__Bacteroidales.f__Rikenellaceae.g__Alistipes.s__Alistipes_finegoldii	k__Bacteria.p__Firmicutes.c__Clostridia.o__Eubacteriales.f__Oscillospiraceae.g__GGB9614.s__GGB9614_SGB15049
	k__Bacteria.p__Firmicutes.c__Clostridia.o__Eubacteriales.f__Lachnospiraceae.g__Enterocloster.s__Enterocloster_clostridioformis	k__Bacteria.p__Firmicutes.c__Clostridia.o__Eubacteriales.f__Oscillospiraceae.g__Flavonifractor.s__Flavonifractor_plautii		k__Bacteria.p__Bacteroidetes.c__Bacteroidia.o__Bacteroidales.f__Rikenellaceae.g__Alistipes.s__Alistipes_onderdonkii
	k__Bacteria.p__Firmicutes.c__Clostridia.o__Eubacteriales.f__Lachnospiraceae.g__Lacrimispora.s__Lacrimispora_amygdalina	k__Bacteria.p__Firmicutes.c__Clostridia.o__Eubacteriales.f__Oscillospiraceae.g__GGB9621.s__GGB9621_SGB15073		k__Bacteria.p__Bacteroidetes.c__Bacteroidia.o__Bacteroidales.f__Rikenellaceae.g__Alistipes.s__Alistipes_putredinis
	k__Bacteria.p__Firmicutes.c__Clostridia.o__Eubacteriales.f__Lachnospiraceae.g__Mediterraneibacter.s__Ruminococcus_gnavus	k__Bacteria.p__Proteobacteria.c__Betaproteobacteria.o__Burkholderiales.f__Sutterellaceae.g__Sutterella.s__Sutterella_wadsworthensis		k__Bacteria.p__Bacteroidetes.c__Bacteroidia.o__Bacteroidales.f__Rikenellaceae.g__Alistipes.s__Alistipes_shahii
	k__Bacteria.p__Firmicutes.c__Clostridia.o__Eubacteriales.f__Lachnospiraceae.g__Roseburia.s__Roseburia_inulinivorans			k__Bacteria.p__Bacteroidetes.c__Bacteroidia.o__Bacteroidales.f__Tannerellaceae.g__Parabacteroides.s__Parabacteroides_distasonis
	k__Bacteria.p__Firmicutes.c__Firmicutes_unclassified.o__Firmicutes_unclassified.f__Firmicutes_unclassified.g__Firmicutes_unclassified.s__Firmicutes_bacterium_AF16_15			k__Bacteria.p__Bacteroidetes.c__Bacteroidia.o__Bacteroidales.f__Tannerellaceae.g__Parabacteroides.s__Parabacteroides_merdae
	k__Bacteria.p__Proteobacteria.c__CFGB2397.o__OFGB2397.f__FGB2397.g__GGB36599.s__GGB36599_SGB9269			k__Bacteria.p__Bacteroidetes.c__CFGB76185.o__OFGB76185.f__FGB76185.g__GGB1550.s__GGB1550_SGB2135
	k__Bacteria.p__Proteobacteria.c__Gammaproteobacteria.o__Enterobacterales.f__Enterobacteriaceae.g__Escherichia.s__Escherichia_coli			k__Bacteria.p__Firmicutes.c__CFGB4806.o__OFGB4806.f__FGB4806.g__GGB51647.s__GGB51647_SGB4348
				k__Bacteria.p__Firmicutes.c__CFGB76783.o__OFGB76783.f__FGB76783.g__GGB80011.s__GGB80011_SGB15265
				k__Bacteria.p__Firmicutes.c__Clostridia.o__Clostridiales.f__Ruminococcaceae.g__Candidatus_Cibionibacter.s__Candidatus_Cibionibacter_quicibialis
				k__Bacteria.p__Firmicutes.c__Clostridia.o__Eubacteriales.f__Clostridiaceae.g__Clostridium.s__Clostridium_sp_AF34_10BH
				k__Bacteria.p__Firmicutes.c__Clostridia.o__Eubacteriales.f__Eubacteriales_unclassified.g__Gemmiger.s__Gemmiger_formicilis
				k__Bacteria.p__Firmicutes.c__Clostridia.o__Eubacteriales.f__Lachnospiraceae.g__Lachnospiraceae_unclassified.s__Eubacterium_rectale
				k__Bacteria.p__Firmicutes.c__Clostridia.o__Eubacteriales.f__Oscillospiraceae.g__Dysosmobacter.s__Dysosmobacter_welbionis
				k__Bacteria.p__Firmicutes.c__Clostridia.o__Eubacteriales.f__Oscillospiraceae.g__Oscillibacter.s__Oscillibacter_sp_ER4
				k__Bacteria.p__Proteobacteria.c__Deltaproteobacteria.o__Desulfovibrionales.f__Desulfovibrionaceae.g__Bilophila.s__Bilophila_wadsworthia
